# Supplementary material for: The auxin phenylacetic acid induces NIN expression in the actinorhizal plant Datisca glomerata, whereas cytokinin acts antagonistically
Source: PLoS One. 2025 Feb 3;20(2):e0315798. doi: 10.1371/journal.pone.0315798 (PMC11790169; doi:10.1371/journal.pone.0315798)
Supplement: S1 Table — (XLSX) [file pone.0315798.s006.xlsx]

## Sheet: Sheet1
Nomenclature	species	gene	primer sense	primer antisense	reference
c39055_g1	Datisca glomerata	CYCLOPS	TCAATGCTTCTGGGCATGGT	TGGTCCGGTACCTCACACAT	this study
c37436_g1	Datisca glomerata	NIN1	CGCCGGAACTAGCCCTTTTA	ATGGCTGAATAGGCCGCTTT	this study
c29709_g1	Datisca glomerata	NF-YA1	GACCGGACCCGAATTGAAGA	ATGTTCCGCTGTCGGATTGA	this study
c40527_g1	Datisca glomerata	PUQ	TGTGCCAGGGCCAATACAAA	GTGGTGGTGGATTGGAGAGG	this study
c47008_g1	Datisca glomerata	EF-1α	ACCCTCCATTGGGTCGTTTT	GACTTTAGCCCCGGAAGGAT	this study
c22546_g1	Datisca glomerata	TIP41	TCGTGAAAGCTGCTGGAGAG	CGCTTGGATCACTGTAGGCA	this study
c35920_g1	Datisca glomerata	ARR9	GTTGGTGGGTTGGTTTGTGAG	CTGGTCGGATCTTGCTGTAGAT	this study
c30999_g1	Datisca glomerata	GH3.1	GGGCAGAGGATGGTTTGGTT	GCCCTGTCCTCACAAGCTAC	this study
c31136_g1	Datisca glomerata	SAUR1	GGCTATGACGAACAAGGGCT	GGGCGACTCAAGAACTCCAA	this study
EF569221.1	Lotus japonicus	CYCLOPS	GTAGGGTGGAACGCTCAAGG	TTTTCGCACCGCTTCAAGAC	this study
AJ239041.1	Lotus japonicus	NIN	GTGGCTGGAACTCACTGGAA	TGCAAATCACTGAACCCCCA	this study
KR296934.1	Lotus japonicus	CKX3	CTACGCGGTTCTTGGAGGTT	TTAACCCTCTTGGGTGCTGG	Reid et al., 2016
Lj2g3v1925790	Lotus japonicus	GH3	TGCCGGTGATGAACCAATAC	GGGTCAAATGGTCTTTTCTT	Nadzieja et al., 2018
Lj5g3v2169420	Lotus japonicus	ATPs	CAATGTCGCCAAGGCCCATGGTG	AACACCACTCTCGATCATTTCTCTG	Reid et al., 2016
Lj1g3v2063210	Lotus japonicus	PUQ	CGGATTACAACATCCAGAAGG	GTAATGGTCTTACCAGTCAAGG	Zdyb et al., 2018
NA	Lotus japonicus	PP2A	GTAAATGCGTCTAAAGATAGGGTCC	ACTAGACTGTAGTGCTTGAGAGGC	Reid et al., 2016
Note: nomenclature for Datisca glomerata is from Salgado et al., 2018
