# Supplementary material for: The auxin phenylacetic acid induces NIN expression in the actinorhizal plant Datisca glomerata, whereas cytokinin acts antagonistically
Source: PLoS One. 2025 Feb 3;20(2):e0315798. doi: 10.1371/journal.pone.0315798 (PMC11790169; doi:10.1371/journal.pone.0315798)
Supplement: S2 Table — (XLSX) [file pone.0315798.s007.xlsx]

## Sheet: Figure 2
S2 Table. Results of Welch t-test to compare expression levels between roots and nodules of Datisca glomerata.
gene	p-value
CYCLOPS	7.747e-07
NIN1	0.0003122
NIN2	5.464e-06
NF-YA1	0.000674

## Sheet: Figure 3
Table - Welch's pairwise t-test with Holm's correction for CYCLOPS in Lotus japonicus.
	p.adjust.method	B100_24h	B100_8h	B10_24h	B10_8h	Ctr_24h	Ctr_8h	N100_24h	N100_8h	N10_24h	N10_8h	P100_24h	P100_8h	P10_24h
B100_8h	holm	1	NA	NA	NA	NA	NA	NA	NA	NA	NA	NA	NA	NA
B10_24h	holm	0.889225858398345	1	NA	NA	NA	NA	NA	NA	NA	NA	NA	NA	NA
B10_8h	holm	1	1	1	NA	NA	NA	NA	NA	NA	NA	NA	NA	NA
Ctr_24h	holm	0.0620380826125411	1	1	1	NA	NA	NA	NA	NA	NA	NA	NA	NA
Ctr_8h	holm	0.0732561107348909	1	0.261687769032595	1	1	NA	NA	NA	NA	NA	NA	NA	NA
N100_24h	holm	0.0745030448028178	1	1	1	1	1	NA	NA	NA	NA	NA	NA	NA
N100_8h	holm	1	1	1	1	1	1	1	NA	NA	NA	NA	NA	NA
N10_24h	holm	0.256775515256728	1	0.544875142273419	1	1	1	1	1	NA	NA	NA	NA	NA
N10_8h	holm	0.0516815054871518	1	0.177769509264666	1	0.990164898061611	1	0.543020200715302	1	1	NA	NA	NA	NA
P100_24h	holm	1	1	1	1	1	1	1	1	1	1	NA	NA	NA
P100_8h	holm	0.472490944739089	1	1	1	1	1	1	1	1	1	1	NA	NA
P10_24h	holm	0.151558789086807	1	1	1	1	1	1	1	1	1	1	1	NA
P10_8h	holm	0.536227544723753	1	1	1	1	1	1	1	1	1	1	1	1
Table - One-way ANOVA with post-hoc Tukey HSD test for LjNIN (F-value= 13.26), LjCKX3 (F-value=13.38), and LjGH3 (F-value=78.58)in Lotus japonicus.
group-wise comparison	treatment diff	lower limit	upper limit	p-value adjusted	gene	confidence level
P10_8 -B100_24	-7.36146722222223	-11.1125985481003	-3.61033589634415	0.00000	NIN	99.9%
Ctr_8 -B100_24	-9.23024458194444	-12.7391066405021	-5.72138252338673	0.00000	NIN	99.9%
Ctr_24 -B100_24	-7.89027047444445	-11.2453843293214	-4.53515661956753	0.00000	NIN	99.9%
P100_8 -B100_24	-7.70122571111112	-11.2100877696688	-4.19236365255341	0.00000	NIN	99.9%
Ctr_8 -B100_8	-6.90300882499998	-10.151583846142	-3.65443380385797	0.00000	NIN	99.9%
Ctr_24 -B100_8	-5.5630347175	-8.64490358252152	-2.48116585247847	0.00001	NIN	99.9%
N10_8 -B100_24	-6.77790473888889	-10.529036064767	-3.02677341301082	0.00001	NIN	99.9%
B10_8 -B100_24	-6.68102589863628	-10.4321572245144	-2.92989457275821	0.00002	NIN	99.9%
N10_24 -Ctr_8	6.07154685416666	2.56268479560895	9.58040891272437	0.00003	NIN	99.9%
P100_8 -B100_8	-5.37398995416666	-8.62256497530868	-2.12541493302464	0.00007	NIN	99.9%
N100_8 -B100_24	-5.34482283611111	-8.85368489466882	-1.83596077755341	0.00028	NIN	99.9%
Ctr_8 -B10_24	-5.03643031527777	-8.54529237383548	-1.52756825672007	0.00071	NIN	99.9%
P10_8 -B100_8	-5.03423146527777	-8.54309352383548	-1.52536940672006	0.00071	NIN	99.9%
N10_24 -Ctr_24	4.73157274666667	1.37645889178975	8.08668660154359	0.00092	NIN	99.9%
P100_24 -B100_24	-5.27674710000001	-9.02787842587808	-1.52561577412193	0.00095	NIN	99.9%
N100_24 -B100_24	-4.91967370277778	-8.42853576133549	-1.41081164422007	0.00100	NIN	0.99
P10_24 -Ctr_8	4.85526864305554	1.34640658449784	8.36413070161325	0.00121	NIN	0.99
N100_24 -Ctr_8	4.31057087916666	1.06199585802464	7.55914590030868	0.00218	NIN	0.99
P100_8 -N10_24	-4.54252798333334	-8.05139004189104	-1.03366592477563	0.00303	NIN	0.99
N10_8 -B100_8	-4.45066898194444	-7.95953104050214	-0.94180692338673	0.00395	NIN	0.99
B10_8 -B100_8	-4.35379014169183	-7.86265220024953	-0.844928083134121	0.00521	NIN	0.99
N100_8 -Ctr_8	3.88542174583333	0.636846724691309	7.13399676697534	0.00810	NIN	0.99
P10_24 -B100_24	-4.3749759388889	-8.12610726476697	-0.623844613010821	0.01082	NIN	0.95
P100_24 -Ctr_8	3.95349748194443	0.444635423386726	7.46235954050214	0.01581	NIN	0.95
P10_8 -N10_24	-4.20276949444445	-7.95390082032252	-0.451638168566373	0.01678	NIN	0.95
B10_24 -B100_24	-4.19381426666667	-7.94494559254474	-0.442682940788592	0.01717	NIN	0.95
Ctr_24 -B10_24	-3.69645620777778	-7.0515700626547	-0.341342352900867	0.02000	NIN	0.95
P10_24 -Ctr_24	3.51529453555555	0.160180680678637	6.87040839043247	0.03280	NIN	0.95
P100_8 -B10_24	-3.50741144444445	-7.01627350300216	0.00145061411325864	0.05018	NIN	not significant
N10_8 -N10_24	-3.61920701111111	-7.37033833698919	0.131924314766962	0.06745	NIN	not significant
N100_24 -Ctr_24	2.97059677166667	-0.111272093354855	6.0524656366882	0.06798	NIN	not significant
P10_24 -P100_8	3.32624977222222	-0.182612286335488	6.83511183077993	0.07759	NIN	not significant
N10_24 -B10_8	3.5223281708585	-0.228803155019571	7.27345949673658	0.08349	NIN	not significant
N100_8 -B100_8	-3.01758707916666	-6.26616210030867	0.230987941975359	0.09061	NIN	not significant
P100_8 -N100_24	-2.78155200833334	-6.03012702947535	0.467023012808682	0.15840	NIN	not significant
P10_8 -B10_24	-3.16765295555556	-6.91878428143364	0.583478370322515	0.17250	NIN	not significant
N10_24 -B100_24	-3.15869772777778	-6.90982905365586	0.592433598100296	0.17548	NIN	not significant
P100_24 -B100_8	-2.94951134305555	-6.45837340161326	0.559350715502156	0.17733	NIN	not significant
N100_8 -Ctr_24	2.54544763833334	-0.536421226688188	5.62731650335486	0.19659	NIN	not significant
N100_24 -B100_8	-2.59243794583332	-5.84101296697534	0.656137075308692	0.23756	NIN	not significant
P10_8 -P10_24	-2.98649128333333	-6.73762260921141	0.764640042544744	0.24049	NIN	not significant
P100_24 -Ctr_24	2.61352337444444	-0.741590480432473	5.96863722932136	0.26877	NIN	not significant
Ctr_8 -B10_8	-2.54921868330816	-6.05808074186586	0.959643375249551	0.36796	NIN	not significant
P100_8 -N100_8	-2.356402875	-5.60497789614202	0.892172146142015	0.37032	NIN	not significant
N10_8 -Ctr_8	2.45233984305555	-1.05652221550216	5.96120190161325	0.42713	NIN	not significant
P10_8 -N100_24	-2.44179351944445	-5.95065557800215	1.06706853911326	0.43381	NIN	not significant
P100_8 -P100_24	-2.42447861111111	-5.93334066966882	1.0843834474466	0.44487	NIN	not significant
N10_8 -B10_24	-2.58409047222223	-6.3352217981003	1.16704085365585	0.44956	NIN	not significant
B100_8 -B100_24	-2.32723575694446	-5.83609781550216	1.18162630161325	0.50875	NIN	not significant
B10_8 -B10_24	-2.48721163196962	-6.23834295784769	1.26391969390846	0.50919	NIN	not significant
P10_24 -N10_8	2.4029288	-1.34820252587808	6.15406012587807	0.56245	NIN	not significant
N10_24 -N100_8	2.18612510833333	-1.32273695022437	5.69498716689104	0.60433	NIN	not significant
P10_24 -B10_8	2.30604995974739	-1.44508136613069	6.05718128562546	0.62398	NIN	not significant
P10_24 -B100_8	-2.04774018194444	-5.55660224050215	1.46112187661327	0.69657	NIN	not significant
P10_8 -N100_8	-2.01664438611111	-5.52550644466882	1.49221767244659	0.71651	NIN	not significant
P100_24 -N10_24	-2.11804937222223	-5.8691806981003	1.63308195365585	0.73868	NIN	not significant
P10_8 -P100_24	-2.08472012222222	-5.8358514481003	1.66641120365585	0.75768	NIN	not significant
P10_8 -Ctr_8	1.86877735972221	-1.64008469883549	5.37763941827992	0.80445	NIN	not significant
B10_24 -B100_8	-1.86657850972221	-5.37544056827992	1.6422835488355	0.80565	NIN	not significant
N10_8 -N100_24	-1.85823103611111	-5.36709309466882	1.65063102244659	0.81019	NIN	not significant
N100_24 -B10_8	1.7613521958585	-1.7475098626992	5.27021425441621	0.85891	NIN	not significant
N10_24 -N100_24	1.760975975	-1.74788608355771	5.26983803355771	0.85908	NIN	not significant
P100_8 -Ctr_8	1.52901887083332	-1.71955615030869	4.77759389197534	0.90462	NIN	not significant
Ctr_8 -Ctr_24	-1.33997410749999	-4.42184297252152	1.74189475752154	0.94402	NIN	not significant
N10_8 -N100_8	-1.43308190277778	-4.94194396133549	2.07578015577993	0.96459	NIN	not significant
P100_24 -N10_8	1.50115763888889	-2.24997368698919	5.25228896476696	0.96970	NIN	not significant
N100_8 -B10_8	1.33620306252517	-2.17265899603254	4.84506512108288	0.97956	NIN	not significant
P100_24 -B10_8	1.40427879863628	-2.3468525272418	5.15541012451435	0.98222	NIN	not significant
Ctr_24 -B10_8	-1.20924457580817	-4.56435843068508	2.14586927906875	0.98706	NIN	not significant
N10_8 -Ctr_24	1.11236573555556	-2.24274811932136	4.46747959043248	0.99380	NIN	not significant
N100_8 -B10_24	-1.15100856944445	-4.65987062800215	2.35785348911326	0.99437	NIN	not significant
P10_24 -N10_24	-1.21627821111112	-4.96740953698919	2.53485311476696	0.99494	NIN	not significant
P100_8 -B10_8	-1.02019981247483	-4.52906187103254	2.48866224608288	0.99821	NIN	not significant
P100_24 -B10_24	-1.08293283333334	-4.83406415921142	2.66819849254474	0.99833	NIN	not significant
P10_24 -N100_8	0.969846897222217	-2.53901516133549	4.47870895577992	0.99892	NIN	not significant
N10_24 -B10_24	1.03511653888889	-2.71601478698919	4.78624786476696	0.99894	NIN	not significant
P100_8 -N10_8	-0.923320972222223	-4.43218303077993	2.58554108633548	0.99935	NIN	not significant
P10_24 -P100_24	0.90177116111111	-2.84936016476696	4.65290248698919	0.99975	NIN	not significant
N10_24 -B100_8	-0.831461970833324	-4.34032402939103	2.67740008772438	0.99978	NIN	not significant
N100_24 -B10_24	-0.725859436111113	-4.23472149466882	2.78300262244659	0.99995	NIN	not significant
P10_8 -B10_8	-0.680441323585944	-4.43157264946402	3.07069000229213	0.99999	NIN	not significant
P10_8 -P100_8	0.339758488888888	-3.16910356966882	3.8486205474466	1.00000	NIN	not significant
P10_8 -N10_8	-0.583562483333335	-4.33469380921141	3.16756884254474	1.00000	NIN	not significant
P100_24 -N100_8	0.0680757361111066	-3.4407863224466	3.57693779466881	1.00000	NIN	not significant
P10_24 -N100_24	0.544697763888884	-2.96416429466882	4.05355982244659	1.00000	NIN	not significant
P100_24 -N100_24	-0.357073397222226	-3.86593545577993	3.15178866133548	1.00000	NIN	not significant
N100_8 -N100_24	-0.425149133333333	-3.67372415447535	2.82342588780868	1.00000	NIN	not significant
P10_8 -Ctr_24	0.528803252222223	-2.82631060265469	3.88391710709914	1.00000	NIN	not significant
P100_8 -Ctr_24	0.189044763333335	-2.89282410168819	3.27091362835486	1.00000	NIN	not significant
N10_8 -B10_8	-0.0968788402526091	-3.84801016613068	3.65425248562547	1.00000	NIN	not significant
P10_24 -B10_24	-0.181161672222229	-3.9322929981003	3.56996965365585	1.00000	NIN	not significant
Ctr_24 -B100_24	-4.89429592666667	-6.98657438859243	-2.8020174647409	0.00000	CKX3	99.9%
Ctr_8 -B100_24	-4.47537483333334	-6.66353202517269	-2.28721764149398	0.00000	CKX3	99.9%
N100_24 -B100_24	-4.30268804166667	-6.49084523350602	-2.11453084982731	0.00000	CKX3	99.9%
N100_8 -B100_24	-4.41565489583333	-6.60381208767269	-2.22749770399398	0.00000	CKX3	99.9%
P100_24 -B100_24	-4.56031532222222	-6.89955375658458	-2.22107688785986	0.00000	CKX3	99.9%
P100_8 -B100_24	-4.31964248333333	-6.50779967517269	-2.13148529149397	0.00000	CKX3	99.9%
P10_24 -B100_24	-4.66907221111111	-7.00831064547347	-2.32983377674875	0.00000	CKX3	99.9%
Ctr_24 -B100_8	-4.10975775583333	-6.03163824265833	-2.18787726900833	0.00000	CKX3	99.9%
N10_24 -B100_24	-4.43197920555556	-6.77121763991792	-2.0927407711932	0.00001	CKX3	99.9%
P10_8 -B100_24	-4.23989562222222	-6.57913405658458	-1.90065718785986	0.00001	CKX3	99.9%
Ctr_8 -B100_8	-3.6908366625	-5.71667657216674	-1.66499675283326	0.00001	CKX3	99.9%
N100_8 -B100_8	-3.63111672499999	-5.65695663466673	-1.60527681533326	0.00002	CKX3	99.9%
P10_24 -B100_8	-3.88453404027777	-6.07269123211713	-1.69637684843842	0.00002	CKX3	99.9%
N100_24 -B100_8	-3.51814987083333	-5.54398978050007	-1.49230996116659	0.00003	CKX3	99.9%
P100_24 -B100_8	-3.77577715138888	-5.96393434322824	-1.58761995954952	0.00003	CKX3	99.9%
P100_8 -B100_8	-3.53510431249999	-5.56094422216673	-1.50926440283325	0.00003	CKX3	99.9%
N10_8 -B100_24	-3.90160493333333	-6.24084336769569	-1.56236649897097	0.00006	CKX3	99.9%
N10_24 -B100_8	-3.64744103472222	-5.83559822656158	-1.45928384288286	0.00006	CKX3	99.9%
P10_8 -B100_8	-3.45535745138888	-5.64351464322824	-1.26720025954952	0.00015	CKX3	99.9%
Ctr_24 -B10_8	-3.27309798923319	-5.36537645115895	-1.18081952730742	0.00018	CKX3	99.9%
B10_24 -B100_24	-3.41847192777778	-5.75771036214014	-1.07923349341542	0.00054	CKX3	99.9%
N10_8 -B100_8	-3.11706676249999	-5.30522395433935	-0.928909570660636	0.00079	CKX3	99.9%
Ctr_8 -B10_8	-2.85417689589985	-5.04233408773921	-0.666019704060497	0.00274	CKX3	0.99
P10_24 -B10_8	-3.04787427367763	-5.38711270803999	-0.708635839315269	0.00278	CKX3	0.99
N100_8 -B10_8	-2.79445695839985	-4.98261415023921	-0.606299766560493	0.00362	CKX3	0.99
P100_24 -B10_8	-2.93911738478874	-5.27835581915109	-0.599878950426378	0.00445	CKX3	0.99
P100_8 -B10_8	-2.69844454589985	-4.8866017377392	-0.510287354060491	0.00562	CKX3	0.99
N100_24 -B10_8	-2.68149010423318	-4.86964729607254	-0.493332912393826	0.00606	CKX3	0.99
B10_24 -B100_8	-2.63393375694444	-4.8220909487838	-0.445776565105083	0.00752	CKX3	0.99
N10_24 -B10_8	-2.81078126812208	-5.15001970248443	-0.471542833759717	0.00768	CKX3	0.99
P10_8 -B10_8	-2.61869768478873	-4.95793611915109	-0.279459250426376	0.01693	CKX3	0.95
N10_8 -B10_8	-2.28040699589985	-4.61964543026221	0.0588314384625113	0.06200	CKX3	not significant
B10_8 -B10_24	1.79727399034429	-0.541964444018064	4.13651242470665	0.28737	CKX3	not significant
Ctr_24 -B10_24	-1.47582399888889	-3.56810246081466	0.616454463036874	0.41290	CKX3	not significant
B10_8 -B100_24	-1.62119793743348	-3.96043637179584	0.718040496928876	0.44018	CKX3	not significant
P10_24 -B10_24	-1.25060028333333	-3.58983871769569	1.08863815102903	0.80053	CKX3	not significant
P100_24 -B10_24	-1.14184339444444	-3.4810818288068	1.19739503991792	0.88043	CKX3	not significant
Ctr_8 -B10_24	-1.05690290555556	-3.24506009739492	1.1312542862838	0.88786	CKX3	not significant
N10_8 -Ctr_24	0.992690993333338	-1.09958746859243	3.0849694552591	0.89966	CKX3	not significant
N100_8 -B10_24	-0.997182968055555	-3.18534015989491	1.1909742237838	0.92272	CKX3	not significant
N10_24 -B10_24	-1.01350727777778	-3.35274571214014	1.32573115658458	0.94540	CKX3	not significant
P100_8 -B10_24	-0.901170555555553	-3.08932774739491	1.2869866362838	0.96229	CKX3	not significant
N100_24 -B10_24	-0.884216113888889	-3.07237330572825	1.30394107795047	0.96735	CKX3	not significant
B10_8 -B100_8	-0.836659766600145	-3.0248169584395	1.35149742523921	0.97887	CKX3	not significant
B100_8 -B100_24	-0.784538170833337	-2.97269536267269	1.40361902100602	0.98763	CKX3	not significant
P10_8 -B10_24	-0.82142369444444	-3.1606621288068	1.51781473991792	0.98966	CKX3	not significant
P10_24 -N10_8	-0.76746727777778	-3.10670571214014	1.57177115658458	0.99436	CKX3	not significant
P10_8 -Ctr_24	0.654400304444451	-1.43787815748131	2.74667876637022	0.99638	CKX3	not significant
N100_24 -Ctr_24	0.591607885000002	-1.330272601825	2.513488371825	0.99689	CKX3	not significant
P100_8 -Ctr_24	0.574653443333338	-1.34722704349166	2.49653393015834	0.99765	CKX3	not significant
P100_24 -N10_8	-0.658710388888889	-2.99794882325125	1.68052804547347	0.99870	CKX3	not significant
N10_8 -Ctr_8	0.573769900000006	-1.61438729183935	2.76192709183936	0.99937	CKX3	not significant
N100_8 -Ctr_24	0.478641030833336	-1.44323945599166	2.40052151765833	0.99963	CKX3	not significant
N10_8 -N100_8	0.514049962500002	-1.67410722933935	2.70220715433936	0.99980	CKX3	not significant
N10_8 -N10_24	0.530374272222228	-1.80886416214013	2.86961270658459	0.99987	CKX3	not significant
N10_24 -Ctr_24	0.46231672111111	-1.62996174081466	2.55459518303687	0.99990	CKX3	not significant
Ctr_8 -Ctr_24	0.418921093333331	-1.50295939349167	2.34080158015833	0.99991	CKX3	not significant
N10_8 -B10_24	-0.483133005555553	-2.82237143991791	1.85610542880681	0.99995	CKX3	not significant
P100_8 -N10_8	-0.41803755	-2.60619474183936	1.77011964183936	0.99998	CKX3	not significant
N10_8 -N100_24	0.401083108333336	-1.78707408350602	2.58924030017269	0.99999	CKX3	not significant
P10_8 -P10_24	0.429176588888893	-1.91006184547347	2.76841502325125	0.99999	CKX3	not significant
P100_24 -Ctr_24	0.333980604444449	-1.75829785748132	2.42625906637021	1.00000	CKX3	not significant
P10_24 -Ctr_24	0.225223715555558	-1.86705474637021	2.31750217748132	1.00000	CKX3	not significant
N100_24 -Ctr_8	0.172686791666671	-1.85315311800007	2.19852670133341	1.00000	CKX3	not significant
N100_8 -Ctr_8	0.0597199375000041	-1.96611997216674	2.08555984716674	1.00000	CKX3	not significant
N10_24 -Ctr_8	0.0433956277777785	-2.14476156406158	2.23155281961714	1.00000	CKX3	not significant
P100_24 -Ctr_8	-0.0849404888888827	-2.27309768072824	2.10321670295047	1.00000	CKX3	not significant
P100_8 -Ctr_8	0.155732350000006	-1.87010755966673	2.18157225966675	1.00000	CKX3	not significant
P10_24 -Ctr_8	-0.193697377777774	-2.38185456961713	1.99445981406158	1.00000	CKX3	not significant
P10_8 -Ctr_8	0.235479211111119	-1.95267798072824	2.42363640295048	1.00000	CKX3	not significant
N100_8 -N100_24	-0.112966854166666	-2.13880676383341	1.91287305550007	1.00000	CKX3	not significant
N10_24 -N100_24	-0.129291163888892	-2.31744835572825	2.05886602795046	1.00000	CKX3	not significant
P100_24 -N100_24	-0.257627280555553	-2.44578447239491	1.9305299112838	1.00000	CKX3	not significant
P100_8 -N100_24	-0.0169544416666643	-2.0427943513334	2.00888546800008	1.00000	CKX3	not significant
P10_24 -N100_24	-0.366384169444444	-2.5545413612838	1.82177302239491	1.00000	CKX3	not significant
P10_8 -N100_24	0.0627924194444489	-2.12536477239491	2.25094961128381	1.00000	CKX3	not significant
N10_24 -N100_8	-0.0163243097222256	-2.20448150156158	2.17183288211713	1.00000	CKX3	not significant
P100_24 -N100_8	-0.144660426388887	-2.33281761822824	2.04349676545047	1.00000	CKX3	not significant
P100_8 -N100_8	0.0960124125000021	-1.92982749716674	2.12185232216674	1.00000	CKX3	not significant
P10_24 -N100_8	-0.253417315277778	-2.44157450711713	1.93473987656158	1.00000	CKX3	not significant
P10_8 -N100_8	0.175759273611115	-2.01239791822824	2.36391646545047	1.00000	CKX3	not significant
P100_24 -N10_24	-0.128336116666661	-2.46757455102902	2.2109023176957	1.00000	CKX3	not significant
P100_8 -N10_24	0.112336722222228	-2.07582046961713	2.30049391406158	1.00000	CKX3	not significant
P10_24 -N10_24	-0.237093005555552	-2.57633143991791	2.10214542880681	1.00000	CKX3	not significant
P10_8 -N10_24	0.192083583333341	-2.14715485102902	2.5313220176957	1.00000	CKX3	not significant
P10_8 -N10_8	-0.338290688888887	-2.67752912325125	2.00094774547347	1.00000	CKX3	not significant
P10_24 -P100_8	-0.34942972777778	-2.53758691961714	1.83872746406158	1.00000	CKX3	not significant
P100_8 -P100_24	0.240672838888889	-1.94748435295047	2.42883003072825	1.00000	CKX3	not significant
P10_24 -P100_24	-0.108756888888891	-2.44799532325125	2.23048154547347	1.00000	CKX3	not significant
P10_8 -P100_24	0.320419700000002	-2.01881873436236	2.65965813436236	1.00000	CKX3	not significant
P10_8 -P100_8	0.0797468611111132	-2.10841033072824	2.26790405295047	1.00000	CKX3	not significant
N10_8 -B10_24	3.38831927777778	1.79175756893853	4.98488098661704	0.00000	GH3	99.9%
N100_24 -B10_8	5.22173842916667	3.72829170133696	6.71518515699637	0.00000	GH3	99.9%
N100_8 -Ctr_24	7.12320567333334	5.81149637976295	8.43491496690372	0.00000	GH3	99.9%
N100_24 -Ctr_24	5.4313020775	4.11959278392962	6.74301137107038	0.00000	GH3	99.9%
N100_8 -B10_24	7.89463959444445	6.40119286661475	9.38808632227415	0.00000	GH3	99.9%
N10_8 -N100_8	-4.50632031666667	-5.99976704449637	-3.01287358883696	0.00000	GH3	99.9%
P100_8 -N100_8	-7.225399575	-8.60806257356429	-5.84273657643572	0.00000	GH3	99.9%
N100_24 -B100_24	6.2957929875	4.8023462596703	7.78923971532971	0.00000	GH3	99.9%
N100_8 -B100_24	7.98769658333334	6.49424985550363	9.48114331116304	0.00000	GH3	99.9%
N10_8 -B100_24	3.48137626666667	1.88481455782742	5.07793797550592	0.00000	GH3	99.9%
N100_24 -B100_8	6.63185747916667	5.24919448060238	8.01452047773095	0.00000	GH3	99.9%
N100_8 -B100_8	8.323761075	6.94109807643572	9.70642407356429	0.00000	GH3	99.9%
N10_24 -B100_8	2.91587496944445	1.42242824161474	4.40932169727415	0.00000	GH3	99.9%
N10_8 -B100_8	3.81744075833334	2.32399403050363	5.31088748616304	0.00000	GH3	99.9%
N100_24 -B10_24	6.20273599861111	4.70928927078141	7.69618272644082	0.00000	GH3	99.9%
N100_8 -B10_8	6.913642025	5.4201952971703	8.40708875282971	0.00000	GH3	99.9%
N100_24 -Ctr_8	4.75997304166667	3.37731004310238	6.14263604023096	0.00000	GH3	99.9%
N100_8 -Ctr_8	6.4518766375	5.06921363893572	7.83453963606429	0.00000	GH3	99.9%
N10_24 -N100_24	-3.71598250972222	-5.20942923755193	-2.22253578189252	0.00000	GH3	99.9%
P100_24 -N100_24	-5.71604885972222	-7.20949558755193	-4.22260213189252	0.00000	GH3	99.9%
P100_8 -N100_24	-5.53349597916667	-6.91615897773095	-4.15083298060238	0.00000	GH3	99.9%
P10_24 -N100_24	-5.44460001527778	-6.93804674310748	-3.95115328744807	0.00000	GH3	99.9%
P10_8 -N100_24	-5.73677367638889	-7.23022040421859	-4.24332694855919	0.00000	GH3	99.9%
N10_24 -N100_8	-5.40788610555556	-6.90133283338526	-3.91443937772585	0.00000	GH3	99.9%
P100_24 -N100_8	-7.40795245555556	-8.90139918338526	-5.91450572772585	0.00000	GH3	99.9%
P10_24 -N100_8	-7.13650361111111	-8.62995033894082	-5.64305688328141	0.00000	GH3	99.9%
P10_8 -N100_8	-7.42867727222223	-8.92212400005193	-5.93523054439252	0.00000	GH3	99.9%
P100_8 -N10_8	-2.71907925833334	-4.21252598616304	-1.22563253050363	0.00001	GH3	99.9%
N10_8 -Ctr_24	2.61688535666667	1.18887715217155	4.04489356116179	0.00001	GH3	99.9%
N10_8 -N100_24	-2.81441672083333	-4.30786344866303	-1.32096999300363	0.00001	GH3	99.9%
P100_24 -N10_8	-2.90163213888889	-4.49819384772814	-1.30507043004964	0.00001	GH3	99.9%
P10_8 -N10_8	-2.92235695555556	-4.51891866439481	-1.32579524671631	0.00001	GH3	99.9%
P10_24 -N10_8	-2.63018329444445	-4.2267450032837	-1.03362158560519	0.00007	GH3	99.9%
N10_24 -B100_24	2.57981047777778	0.983248768938528	4.17637218661703	0.00010	GH3	99.9%
N10_24 -B10_24	2.48675348888889	0.89019178004964	4.08331519772814	0.00019	GH3	99.9%
N10_8 -B10_8	2.40732170833334	0.810759999494085	4.00388341717259	0.00033	GH3	99.9%
Ctr_8 -B100_8	1.8718844375	0.489221438935711	3.25454743606429	0.00165	GH3	0.99
N10_8 -Ctr_8	1.94555632083334	0.452109593003634	3.43900304866304	0.00279	GH3	0.99
P10_8 -N10_24	-2.02079116666667	-3.61735287550592	-0.424229457827416	0.00406	GH3	0.99
P100_24 -N10_24	-2.00006635	-3.59662805883925	-0.403504641160748	0.00462	GH3	0.99
N100_8 -N100_24	1.69190359583334	0.309240597269048	3.07456659439762	0.00617	GH3	0.99
P100_8 -N10_24	-1.81751346944445	-3.31096019727415	-0.324066741614741	0.00659	GH3	0.99
N10_24 -Ctr_24	1.71531956777778	0.28731136328266	3.1433277722729	0.00770	GH3	0.99
P10_24 -N10_24	-1.72861750555556	-3.32517921439481	-0.132055796716303	0.02385	GH3	0.95
Ctr_8 -B100_24	1.53581994583333	0.0423732180036296	3.02926667366304	0.03900	GH3	0.95
Ctr_8 -B10_24	1.44276295694445	-0.0506837708852583	2.93620968477415	0.06676	GH3	not significant
B10_8 -B100_8	1.41011905	-0.0833276778297052	2.9035657778297	0.08001	GH3	not significant
N10_24 -B10_8	1.50575591944445	-0.090805789394806	3.1023176282837	0.08073	GH3	not significant
Ctr_24 -B100_8	1.20055540166667	-0.111153891903713	2.51226469523705	0.10103	GH3	not significant
P10_24 -B100_8	1.18725746388889	-0.306189263940814	2.68070419171859	0.24237	GH3	not significant
P100_8 -B100_8	1.0983615	-0.284301498564287	2.48102449856429	0.24332	GH3	not significant
N10_24 -Ctr_8	1.04399053194445	-0.449456195885257	2.53743725977415	0.42680	GH3	not significant
B10_8 -B100_24	1.07405455833333	-0.522507150505919	2.67061626717259	0.48660	GH3	not significant
P10_8 -Ctr_8	-0.976800634722221	-2.47024736255193	0.516646093107483	0.53042	GH3	not significant
P100_24 -Ctr_8	-0.956075818055554	-2.44952254588526	0.53737090977415	0.56342	GH3	not significant
B10_8 -B10_24	0.980997569444446	-0.615564139394807	2.5775592782837	0.62473	GH3	not significant
P100_24 -B100_8	0.915808619444444	-0.57763810838526	2.40925534727415	0.62764	GH3	not significant
Ctr_24 -B100_24	0.864490910000002	-0.563517294495116	2.29249911449512	0.64613	GH3	not significant
P10_8 -B100_8	0.895083802777777	-0.598362925051927	2.38853053060748	0.66028	GH3	not significant
N10_8 -N10_24	0.901565788888891	-0.694995919950362	2.49812749772814	0.73857	GH3	not significant
P100_8 -Ctr_8	-0.773522937499998	-2.15618593606429	0.609140061064289	0.74986	GH3	not significant
Ctr_24 -B10_24	0.771433921111115	-0.656574283384004	2.19944212560623	0.78953	GH3	not significant
P10_24 -B100_24	0.851192972222225	-0.745368736617028	2.44775468106148	0.80338	GH3	not significant
Ctr_8 -Ctr_24	0.671329035833331	-0.64038025773705	1.98303832940371	0.84243	GH3	not significant
P100_8 -B100_24	0.762297008333335	-0.731149719496369	2.25574373616304	0.84479	GH3	not significant
P10_24 -B10_24	0.758135983333337	-0.838425725505916	2.35469769217259	0.89913	GH3	not significant
P10_24 -Ctr_8	-0.684626973611109	-2.17807370144081	0.808819754218595	0.91963	GH3	not significant
P100_8 -B10_24	0.669240019444447	-0.824206708385257	2.16268674727415	0.93099	GH3	not significant
P100_24 -B100_24	0.579744127777779	-1.01681758106147	2.17630583661703	0.98622	GH3	not significant
P10_8 -B100_24	0.559019311111112	-1.03754239772814	2.15558101995036	0.98992	GH3	not significant
P10_8 -B10_8	-0.515035247222221	-2.11159695606147	1.08152646161703	0.99517	GH3	not significant
P100_24 -B10_8	-0.494310430555554	-2.09087213939481	1.1022512782837	0.99671	GH3	not significant
Ctr_8 -B10_8	0.4617653875	-1.0316813403297	1.9552121153297	0.99676	GH3	not significant
P100_24 -B10_24	0.486687138888891	-1.10987456995036	2.08324884772814	0.99717	GH3	not significant
P10_8 -B10_24	0.465962322222224	-1.13059938661703	2.06252403106148	0.99814	GH3	not significant
B10_24 -B100_8	0.429121480555553	-1.06432524727415	1.92256820838526	0.99841	GH3	not significant
B100_8 -B100_24	-0.336064491666665	-1.82951121949637	1.15738223616304	0.99988	GH3	not significant
P10_8 -Ctr_24	-0.30547159888889	-1.73347980338401	1.12253660560623	0.99993	GH3	not significant
P100_8 -B10_8	-0.311757549999998	-1.8052042778297	1.18168917782971	0.99995	GH3	not significant
P100_24 -Ctr_24	-0.284746782222223	-1.71275498671734	1.14326142227289	0.99997	GH3	not significant
P10_8 -P10_24	-0.292173661111113	-1.88873536995037	1.30438804772814	0.99999	GH3	not significant
P100_8 -Ctr_24	-0.102193901666667	-1.41390319523705	1.20951539190371	1.00000	GH3	not significant
P10_24 -B10_8	-0.222861586111109	-1.81942329495036	1.37370012272814	1.00000	GH3	not significant
P10_8 -P100_8	-0.203277697222223	-1.69672442505193	1.29016903060748	1.00000	GH3	not significant
B10_24 -B100_24	0.0930569888888879	-1.50350471995036	1.68961869772814	1.00000	GH3	not significant
Ctr_24 -B10_8	-0.209563648333331	-1.63757185282845	1.21844455616179	1.00000	GH3	not significant
P10_24 -Ctr_24	-0.0132979377777778	-1.4413061422729	1.41471026671734	1.00000	GH3	not significant
P100_8 -P100_24	0.182552880555556	-1.31089384727415	1.67599960838526	1.00000	GH3	not significant
P10_24 -P100_24	0.271448844444445	-1.32511286439481	1.8680105532837	1.00000	GH3	not significant
P10_8 -P100_24	-0.0207248166666671	-1.61728652550592	1.57583689217259	1.00000	GH3	not significant
P10_24 -P100_8	0.0888959638888895	-1.40455076394081	1.58234269171859	1.00000	GH3	not significant

## Sheet: Figure 4
TABLE - Welch's pairwise t-test with Holm's correction for DgCYCLOPS, DgNFYA1, and DgARR9. One-way ANOVA with post-hoc Tukey HSD test for DgNIN1.
CYCLOPS	p.adjust.method	p.value.B10	p.value.B100	p.value.B50	p.value.B500
B100	holm	0.0119322567865241	NA	NA	NA
B50	holm	0.214724400535548	0.300475909165881	NA	NA
B500	holm	0.00632808217210514	0.8892778477521	0.214724400535548	NA
Control	holm	0.8892778477521	0.000305300052188634	0.090416891704338	0.000625315699674739
diff	lwr	upr	p	adj	confidence level	gene
B100-B10	-0.63654225	-1.39450143	0.121416920	0.1308842	not significant	NIN1
B50-B10	-0.12018387	-0.87814304	0.637775306	0.9897513	not significant	NIN1
B500-B10	-0.76747477	-1.52543394	-0.009515597	0.0461472	0.95	NIN1
Control-B10	0.04279821	-0.71516096	0.800757381	0.9998177	not significant	NIN1
B50-B100	0.51635839	-0.24160079	1.274317559	0.2946495	not significant	NIN1
B500-B100	-0.13093252	-0.88889169	0.627026656	0.9858671	not significant	NIN1
Control-B100	0.67934046	-0.07861871	1.437299634	0.0945518	not significant	NIN1
B500-B50	-0.64729090	-1.40525008	0.110668270	0.1208125	not significant	NIN1
Control-B50	0.16298207	-0.59497710	0.920941248	0.9684710	not significant	NIN1
Control-B500	0.81027298	0.05231381	1.568232150	0.0319456	0.95	NIN1
NF-YA1	p.adjust.method	p.value.B10	p.value.B100	p.value.B50	p.value.B500
B100	holm	0.00117775200221895	NA	NA	NA
B50	holm	0.225855326350065	0.225855326350065	NA	NA
B500	holm	0.000571509116969261	0.225855326350065	0.0467820689870986	NA
Control	holm	0.885165400297522	0.000406451196238126	0.225855326350065	0.000575207753043466
ARR9	p.adjust.method	p.value.B10	p.value.B100	p.value.B50	p.value.B500
B100	holm	0.627941478767529	NA	NA	NA
B50	holm	0.770658458842239	0.627941478767529	NA	NA
B500	holm	0.627941478767529	0.90617695422747	0.627941478767529	NA
Control	holm	0.0170543752888675	0.000189866579615304	0.000688366796919517	0.000189866579615304

## Sheet: Figure 5
TABLE - Welch's pairwise t-test with Holm's correction for DgCYCLOPS, DgNIN1, DgNFYA1, DgARR9, and DgGH3.1. One-way ANOVA with post-hoc Tukey HSD test for DgSAUR1.
CYCLOPS	p.adjust.method	p.value.B10	p.value.B50	p.value.Control	p.value.N10	p.value.N50	p.value.P10
B50	holm	1	NA	NA	NA	NA	NA
Control	holm	1	1	NA	NA	NA	NA
N10	holm	1	0.415544900102982	0.415544900102982	NA	NA	NA
N50	holm	1	1	1	0.0598333443128045	NA	NA
P10	holm	1	0.140573309510507	0.140573309510507	1	0.0215494048913545	NA
P50	holm	1	0.192848956387511	0.192848956387511	1	0.0747833268053769	1
NIN1	p.adjust.method	p.value.B10	p.value.B50	p.value.Control	p.value.N10	p.value.N50	p.value.P10
B50	holm	0.636509611308024	NA	NA	NA	NA	NA
Control	holm	0.205417990937036	1	NA	NA	NA	NA
N10	holm	1	0.636509611308024	0.150479776467922	NA	NA	NA
N50	holm	1	1	0.386275910764475	1	NA	NA
P10	holm	1	0.0315657206853799	0.00809987649483526	1	1	NA
P50	holm	1	0.0269641230568489	0.00615735703191849	1	0.68016363378612	1
NF-YA1	p.adjust.method	p.value.B10	p.value.B50	p.value.Control	p.value.N10	p.value.N50	p.value.P10
B50	holm	1	NA	NA	NA	NA	NA
Control	holm	1	1	NA	NA	NA	NA
N10	holm	0.38271567922617	0.244042463029778	0.825098663261067	NA	NA	NA
N50	holm	1	1	1	0.624425902167414	NA	NA
P10	holm	0.677781148449229	0.290227093427898	0.947782400291278	1	0.677781148449229	NA
P50	holm	0.000107852195897246	0.0200897973971645	0.0373101868406157	0.282092698061848	0.0376804315752929	0.598451255028851
ARR9	p.adjust.method	p.value.B10	p.value.B50	p.value.Control	p.value.N10	p.value.N50	p.value.P10
B50	holm	0.12090846514968	NA	NA	NA	NA	NA
Control	holm	0.0363282880149219	0.00833885634582551	NA	NA	NA	NA
N10	holm	0.0307974366722976	0.00267583992649459	1	NA	NA	NA
N50	holm	0.329076132905355	0.0456592853167678	1	1	NA	NA
P10	holm	0.00223992379388513	1.66407131861083e-05	1	1	1	NA
P50	holm	0.0550228526783894	0.00655434473610004	1	1	1	1
group-wise comparison	diff	lwr	upr	p.adj	confidence level	gene
B50-B10	-0.63815770	-1.54634574	0.2700303	0.3311168	not significant	SAUR1
Control-B10	-0.47226204	-1.32179416	0.3772701	0.6075924	not significant	SAUR1
N10-B10	0.28053440	-0.59461749	1.1556863	0.9532449	not significant	SAUR1
N50-B10	0.53801195	-0.31152017	1.3875441	0.4550193	not significant	SAUR1
P10-B10	0.29313499	-0.55639713	1.1426671	0.9343143	not significant	SAUR1
P50-B10	0.84068703	-0.03446486	1.7158389	0.0669589	not significant	SAUR1
Control-B50	0.16589566	-0.68363646	1.0154278	0.9963596	not significant	SAUR1
N10-B50	0.91869211	0.04354022	1.7938440	0.0340623	0.95	SAUR1
N50-B50	1.17616965	0.32663753	2.0257018	0.0018425	0.99	SAUR1
P10-B50	0.93129269	0.08176057	1.7808248	0.0234694	0.95	SAUR1
P50-B50	1.47884473	0.60369285	2.3539966	0.0000935	99.9%	SAUR1
N10-Control	0.75279644	-0.06132280	1.5669157	0.0865619	not significant	SAUR1
N50-Control	1.01027399	0.22376008	1.7967879	0.0046316	0.99	SAUR1
P10-Control	0.76539703	-0.02111688	1.5519109	0.0610880	not significant	SAUR1
P50-Control	1.31294907	0.49882983	2.1270683	0.0002020	99.9%	SAUR1
N50-N10	0.25747755	-0.55664170	1.0715968	0.9561258	not significant	SAUR1
P10-N10	0.01260058	-0.80151866	0.8267198	1.0000000	not significant	SAUR1
P50-N10	0.56015263	-0.28066611	1.4009714	0.3939779	not significant	SAUR1
P10-N50	-0.24487696	-1.03139087	0.5416369	0.9592771	not significant	SAUR1
P50-N50	0.30267508	-0.51144416	1.1167943	0.9086349	not significant	SAUR1
P50-P10	0.54755205	-0.26656720	1.3616713	0.3825990	not significant	SAUR1
GH3.1	p.adjust.method	p.value.B10	p.value.B50	p.value.Control	p.value.N10	p.value.N50	p.value.P10
B50	holm	1	NA	NA	NA	NA	NA
Control	holm	1	1	NA	NA	NA	NA
N10	holm	0.349609801710567	0.182339947224923	0.205740307051867	NA	NA	NA
N50	holm	0.00288080244519575	0.00142342142840298	0.00157382021075442	0.0563176287675181	NA	NA
P10	holm	1	1	1	0.0563176287675181	0.000988686805569382	NA
P50	holm	1	1	1	0.0555708562698963	0.00107215185526891	1

## Sheet: Figure 6.one-way
Table - One-way ANOVA with post-hoc Tukey HSD test to distinguish between non-inhibited "background group" and "AVG-treated" roots.
group.wise.comparison	treatment.diff	treatment.lwr	treatment.upr	treatment.p.adj	F-value	gene	confidence.level
P50B10-P50	0.80835938692788	0.0233321028273766	1.59338667102838	0.04093	3.954	CYCLOPS	0.95
P50B10.AVG-P50	0.705100011928525	-0.029225772164909	1.43942579602196	0.06509	3.954	CYCLOPS	not significant
P50-B10.AVG	-0.669736325128182	-1.40406210922162	0.0645894589652511	0.08890	3.954	CYCLOPS	not significant
P50B10-P50.AVG	0.681151324737164	-0.10387595936334	1.46617860883767	0.11745	3.954	CYCLOPS	not significant
P50-Ctr	-0.67659472365803	-1.46162200775853	0.108432560442474	0.12172	3.954	CYCLOPS	not significant
P50B10-B10	0.639045466619167	-0.145981817481337	1.42407275071967	0.16228	3.954	CYCLOPS	not significant
P50B10.AVG-P50.AVG	0.577891949737808	-0.156433834355626	1.31221773383124	0.18984	3.954	CYCLOPS	not significant
P50.AVG-B10.AVG	-0.542528262937466	-1.2768540470309	0.191797521155968	0.24792	3.954	CYCLOPS	not significant
P50B10.AVG-B10	0.535786091619811	-0.198539692473622	1.27011187571324	0.26036	3.954	CYCLOPS	not significant
P50.AVG-Ctr	-0.549386661467314	-1.33441394556782	0.23564062263319	0.30380	3.954	CYCLOPS	not significant
B10.AVG-B10	0.500422404819469	-0.233903379273965	1.2347481889129	0.33287	3.954	CYCLOPS	not significant
Ctr-B10	0.507280803349317	-0.277746480751187	1.29230808744982	0.39339	3.954	CYCLOPS	not significant
P50B10-Ctr.AVG	0.487583282465709	-0.297444001634795	1.27261056656621	0.43981	3.954	CYCLOPS	not significant
P50B10.AVG-Ctr.AVG	0.384323907466353	-0.35000187662708	1.11864969155979	0.63664	3.954	CYCLOPS	not significant
Ctr.AVG-B10.AVG	-0.348960220666011	-1.08328600475944	0.385365563427422	0.73284	3.954	CYCLOPS	not significant
Ctr.AVG-Ctr	-0.355818619195859	-1.14084590329636	0.429208664904645	0.77390	3.954	CYCLOPS	not significant
P50-Ctr.AVG	-0.320776104462171	-1.10580338856267	0.464251179638332	0.84863	3.954	CYCLOPS	not significant
P50.AVG-Ctr.AVG	-0.193568042271455	-0.978595326371958	0.591459241829049	0.98788	3.954	CYCLOPS	not significant
P50-B10	-0.169313920308714	-0.954341204409217	0.61571336379179	0.99448	3.954	CYCLOPS	not significant
Ctr.AVG-B10	0.151462184153458	-0.633565099947046	0.936489468253961	0.99720	3.954	CYCLOPS	not significant
P50B10-B10.AVG	0.138623061799698	-0.595702722293736	0.872948845893131	0.99755	3.954	CYCLOPS	not significant
P50B10-Ctr	0.13176466326985	-0.653262620830653	0.916791947370354	0.99883	3.954	CYCLOPS	not significant
P50.AVG-P50	0.127208062190717	-0.657819221909787	0.91223534629122	0.99907	3.954	CYCLOPS	not significant
P50B10.AVG-P50B10	-0.103259374999356	-0.837585159092789	0.631066409094078	0.99963	3.954	CYCLOPS	not significant
P50B10.AVG-Ctr	0.0285052882704946	-0.705820495822939	0.762831072363928	1.00000	3.954	CYCLOPS	not significant
P50B10.AVG-B10.AVG	0.0353636868003422	-0.644489883894598	0.715217257495282	1.00000	3.954	CYCLOPS	not significant
Ctr-B10.AVG	0.0068583985298476	-0.727467385563586	0.741184182623281	1.00000	3.954	CYCLOPS	not significant
P50.AVG-B10	-0.0421058581179969	-0.827133142218501	0.742921425982507	1.00000	3.954	CYCLOPS	not significant
P50B10.AVG-P50	1.58181831659617	0.746717750855832	2.4169188823365	0.00010	8.879	NIN1	99.9%
P50-B10.AVG	-1.53801812864057	-2.3731186943809	-0.70291756290023	0.00014	8.879	NIN1	99.9%
P50B10.AVG-P50.AVG	1.04363101803234	0.208530452292006	1.87873158377268	0.00883	8.879	NIN1	0.99
P50.AVG-B10.AVG	-0.999830830076741	-1.83493139581708	-0.164730264336404	0.01280	8.879	NIN1	0.95
P50-Ctr	-1.04874654345347	-1.94150660073959	-0.155986486167348	0.01500	8.879	NIN1	0.95
P50B10-P50	0.99091732761472	0.0981572703285978	1.88367738490084	0.02360	8.879	NIN1	0.95
P50-Ctr.AVG	-0.946619603858641	-1.83937966114476	-0.0538595465725185	0.03323	8.879	NIN1	0.95
P50B10.AVG-B10	0.866074878579485	0.0309743128391485	1.70117544431982	0.03894	8.879	NIN1	0.95
B10.AVG-B10	0.822274690623884	-0.0128258751164528	1.65737525636422	0.05539	8.879	NIN1	not significant
P50-B10	-0.715743438016683	-1.60850349530281	0.177016619269439	0.17439	8.879	NIN1	not significant
P50B10.AVG-Ctr.AVG	0.635198712737528	-0.199901853002809	1.47029927847786	0.22013	8.879	NIN1	not significant
Ctr.AVG-B10.AVG	-0.591398524781926	-1.42649909052226	0.24370204095841	0.29116	8.879	NIN1	not significant
P50B10.AVG-P50B10	0.590900988981448	-0.244199576758888	1.42600155472178	0.29205	8.879	NIN1	not significant
P50B10-B10.AVG	-0.547100801025847	-1.38220136676618	0.28799976471449	0.37750	8.879	NIN1	not significant
P50B10.AVG-Ctr	0.533071773142698	-0.302028792597638	1.36817233888303	0.40766	8.879	NIN1	not significant
P50.AVG-P50	0.538187298563826	-0.354572758722296	1.43094735584995	0.47510	8.879	NIN1	not significant
Ctr-B10.AVG	-0.489271585187097	-1.32437215092743	0.34582898055324	0.50874	8.879	NIN1	not significant
P50.AVG-Ctr	-0.510559244889644	-1.40331930217577	0.382200812396478	0.53703	8.879	NIN1	not significant
P50B10-P50.AVG	0.452730029050894	-0.440030028235228	1.34549008633702	0.66976	8.879	NIN1	not significant
P50.AVG-Ctr.AVG	-0.408432305294815	-1.30119236258094	0.484327751991307	0.76616	8.879	NIN1	not significant
Ctr-B10	0.333003105436787	-0.559756951849335	1.22576316272291	0.89759	8.879	NIN1	not significant
P50B10-B10	0.275173889598037	-0.617586167688085	1.16793394688416	0.95911	8.879	NIN1	not significant
Ctr.AVG-B10	0.230876165841957	-0.661883891444165	1.12363622312808	0.98411	8.879	NIN1	not significant
P50.AVG-B10	-0.177556139452857	-1.07031619673898	0.715203917833265	0.99662	8.879	NIN1	not significant
Ctr.AVG-Ctr	-0.10212693959483	-0.994886996880952	0.790633117691292	0.99991	8.879	NIN1	not significant
P50B10-Ctr	-0.0578292158387503	-0.950589273124872	0.834930841447372	1.00000	8.879	NIN1	not significant
P50B10.AVG-B10.AVG	0.0438001879556014	-0.729352701138231	0.816953077049434	1.00000	8.879	NIN1	not significant
P50B10-Ctr.AVG	0.0442977237560793	-0.848462333530043	0.937057781042201	1.00000	8.879	NIN1	not significant
P50.AVG-B10	1.03478300101433	0.0822422231797675	1.9873237788489	0.02779	3.685	ARR9	0.95
Ctr-B10	0.934169665681577	-0.0183711121529893	1.88671044351614	0.05685	3.685	ARR9	not significant
Ctr.AVG-B10	0.934169666349666	-0.0183711114848997	1.88671044418423	0.05685	3.685	ARR9	not significant
P50.AVG-P50	0.819879800977193	-0.132660976857373	1.77242057881176	0.12258	3.685	ARR9	not significant
P50B10-P50.AVG	-0.731683832617683	-1.68422461045225	0.220856945216883	0.21114	3.685	ARR9	not significant
P50-Ctr	-0.719266465644437	-1.671807243479	0.233274312190129	0.22693	3.685	ARR9	not significant
P50-Ctr.AVG	-0.719266466312526	-1.67180724414709	0.23327431152204	0.22693	3.685	ARR9	not significant
B10.AVG-B10	0.606030695372678	-0.284989614024347	1.4970510047697	0.33502	3.685	ARR9	not significant
P50B10.AVG-B10	0.601708396069786	-0.289311913327239	1.49272870546681	0.34302	3.685	ARR9	not significant
P50B10-Ctr	-0.631070497284926	-1.58361127511949	0.32147028054964	0.36466	3.685	ARR9	not significant
P50B10-Ctr.AVG	-0.631070497953016	-1.58361127578758	0.32147027988155	0.36466	3.685	ARR9	not significant
P50B10.AVG-P50.AVG	-0.433074604944548	-1.32409491434157	0.457945704452477	0.71179	3.685	ARR9	not significant
P50.AVG-B10.AVG	0.428752305641655	-0.46226800375537	1.31977261503868	0.72127	3.685	ARR9	not significant
P50-B10.AVG	-0.391127495335538	-1.28214780473256	0.499892814061487	0.79925	3.685	ARR9	not significant
P50B10.AVG-P50	0.386805196032646	-0.504215113364379	1.27782550542967	0.80756	3.685	ARR9	not significant
P50B10.AVG-Ctr	-0.332461269611791	-1.22348157900882	0.558559039785234	0.89744	3.685	ARR9	not significant
P50B10.AVG-Ctr.AVG	-0.33246127027988	-1.22348157967691	0.558559039117144	0.89744	3.685	ARR9	not significant
Ctr-B10.AVG	0.328138970308898	-0.562881339088126	1.21915927970592	0.90330	3.685	ARR9	not significant
Ctr.AVG-B10.AVG	0.328138970976988	-0.562881338420037	1.21915928037401	0.90330	3.685	ARR9	not significant
P50B10-B10.AVG	-0.302931526976028	-1.19395183637305	0.588088782420997	0.93340	3.685	ARR9	not significant
P50B10.AVG-P50B10	0.298609227673135	-0.59241108172389	1.18962953707016	0.93787	3.685	ARR9	not significant
P50B10-B10	0.303099168396651	-0.649441609437915	1.25563994623122	0.95193	3.685	ARR9	not significant
P50-B10	0.21490320003714	-0.737637577797426	1.16744397787171	0.99278	3.685	ARR9	not significant
P50.AVG-Ctr	0.100613335332757	-0.851927442501809	1.05315411316732	0.99994	3.685	ARR9	not significant
P50.AVG-Ctr.AVG	0.100613334664667	-0.851927443169899	1.05315411249923	0.99994	3.685	ARR9	not significant
P50B10-P50	0.0881959683595106	-0.864344809475055	1.04073674619408	0.99998	3.685	ARR9	not significant
P50B10.AVG-B10.AVG	-0.00432229930289241	-0.829246811048215	0.820602212442431	1.00000	3.685	ARR9	not significant
Ctr.AVG-Ctr	6.68089583655274e-10	-0.952540777166476	0.952540778502655	1.00000	3.685	ARR9	not significant
P50-B10.AVG	-2.48905828230108	-3.51584825094687	-1.46226831365529	0.00000	13.33	SAUR1	99.9%
P50-Ctr.AVG	-2.23999310818626	-3.33767775700023	-1.14230845937229	0.00004	13.33	SAUR1	99.9%
P50B10.AVG-P50	2.03882514409676	1.01203517545097	3.06561511274255	0.00005	13.33	SAUR1	99.9%
P50B10-B10.AVG	-1.59119387011447	-2.61798383876025	-0.564403901468677	0.00105	13.33	SAUR1	0.99
P50-B10	-1.56555545576779	-2.66324010458176	-0.467870806953819	0.00251	13.33	SAUR1	0.99
P50-Ctr	-1.52050088431624	-2.61818553313021	-0.422816235502266	0.00337	13.33	SAUR1	0.99
P50.AVG-P50	1.3643536650067	0.266669016192732	2.46203831382067	0.00926	13.33	SAUR1	0.99
P50B10-Ctr.AVG	-1.34212869599964	-2.43981334481361	-0.24444404718567	0.01069	13.33	SAUR1	0.95
P50B10.AVG-P50B10	1.14096073191014	0.114170763264356	2.16775070055593	0.02340	13.33	SAUR1	0.95
P50.AVG-B10.AVG	-1.12470461729438	-2.15149458594017	-0.0979146486485905	0.02611	13.33	SAUR1	0.95
Ctr-B10.AVG	-0.968557397984845	-1.99534736663063	0.0582325706609435	0.07270	13.33	SAUR1	not significant
B10.AVG-B10	0.923502826533292	-0.103287142112497	1.95029279517908	0.09633	13.33	SAUR1	not significant
P50B10-P50	0.897864412186616	-0.199820236627355	1.99554906100059	0.15858	13.33	SAUR1	not significant
P50.AVG-Ctr.AVG	-0.875639443179554	-1.97332409199352	0.222045205634417	0.17848	13.33	SAUR1	not significant
P50B10.AVG-P50.AVG	0.674471479090058	-0.35231848955573	1.70126144773585	0.37445	13.33	SAUR1	not significant
Ctr.AVG-Ctr	0.71949222387002	-0.378192424943951	1.81717687268399	0.37692	13.33	SAUR1	not significant
Ctr.AVG-B10	0.674437652418467	-0.423246996395504	1.77212230123244	0.45259	13.33	SAUR1	not significant
P50B10-B10	-0.667691043581174	-1.76537569239514	0.429993605232797	0.46448	13.33	SAUR1	not significant
P50B10-Ctr	-0.622636472129621	-1.72032112094359	0.47504817668435	0.54653	13.33	SAUR1	not significant
P50B10.AVG-Ctr	0.518324259780524	-0.508465708865264	1.54511422842631	0.67443	13.33	SAUR1	not significant
P50B10.AVG-B10.AVG	-0.450233138204321	-1.40085592942142	0.500389653012778	0.73589	13.33	SAUR1	not significant
P50B10.AVG-B10	0.473269688328971	-0.553520280316817	1.50005965697476	0.75983	13.33	SAUR1	not significant
P50B10-P50.AVG	-0.466489252820087	-1.56417390163406	0.631195395993884	0.82281	13.33	SAUR1	not significant
Ctr.AVG-B10.AVG	-0.249065174114825	-1.27585514276061	0.777724794530964	0.98897	13.33	SAUR1	not significant
P50B10.AVG-Ctr.AVG	-0.201167964089496	-1.22795793273528	0.825622004556292	0.99692	13.33	SAUR1	not significant
P50.AVG-B10	-0.201201790761087	-1.29888643957506	0.896482858052884	0.99796	13.33	SAUR1	not significant
P50.AVG-Ctr	-0.156147219309534	-1.2538318681235	0.941537429504437	0.99960	13.33	SAUR1	not significant
Ctr-B10	-0.0450545714515531	-1.14273922026552	1.05263007736242	1.00000	13.33	SAUR1	not significant
P50-B10.AVG	-1.4094758413678	-2.07590355020963	-0.743048132525961	0.00002	9.805	NF-YA1	99.9%
P50B10.AVG-P50	1.18886723324763	0.522439524405796	1.85529494208947	0.00021	9.805	NF-YA1	99.9%
P50-Ctr.AVG	-1.14501100861534	-1.85745219705503	-0.43256982017566	0.00070	9.805	NF-YA1	99.9%
P50B10-P50	0.986766724408004	0.274325535968322	1.69920791284769	0.00337	9.805	NF-YA1	0.99
P50.AVG-B10.AVG	-0.913217874797711	-1.57964558363955	-0.246790165955875	0.00374	9.805	NF-YA1	0.99
P50-B10	-0.927513442243735	-1.63995463068342	-0.215072253804052	0.00609	9.805	NF-YA1	0.99
P50-Ctr	-0.92576474790546	-1.63820593634514	-0.213323559465778	0.00620	9.805	NF-YA1	0.99
P50B10.AVG-P50.AVG	0.692609266677546	0.0261815578357102	1.35903697551938	0.03836	9.805	NF-YA1	0.95
P50.AVG-Ctr.AVG	-0.648753042045258	-1.36119423048494	0.0636881463944249	0.08972	9.805	NF-YA1	not significant
Ctr-B10.AVG	-0.483711093462336	-1.15013880230417	0.182716615379499	0.26564	9.805	NF-YA1	not significant
B10.AVG-B10	0.481962399124062	-0.184465309717774	1.1483901079659	0.26933	9.805	NF-YA1	not significant
P50.AVG-P50	0.496257966570085	-0.216183221869597	1.20869915500977	0.30885	9.805	NF-YA1	not significant
P50B10-P50.AVG	0.490508757837918	-0.221932430601764	1.2029499462776	0.32155	9.805	NF-YA1	not significant
P50B10-B10.AVG	-0.422709116959793	-1.08913682580163	0.243718591882043	0.41509	9.805	NF-YA1	not significant
P50.AVG-B10	-0.431255475673649	-1.14369666411333	0.281185712766033	0.47023	9.805	NF-YA1	not significant
P50.AVG-Ctr	-0.429506781335375	-1.14194796977506	0.282934407104308	0.47503	9.805	NF-YA1	not significant
Ctr.AVG-B10.AVG	-0.264464832752454	-0.930892541594289	0.401962876089382	0.86597	9.805	NF-YA1	not significant
P50B10.AVG-Ctr	0.263102485342171	-0.403325223499665	0.929530194184007	0.86886	9.805	NF-YA1	not significant
P50B10.AVG-B10	0.261353791003897	-0.405073917837939	0.927781499845732	0.87253	9.805	NF-YA1	not significant
P50B10.AVG-B10.AVG	-0.220608608120165	-0.837600776011307	0.396383559770976	0.91552	9.805	NF-YA1	not significant
Ctr.AVG-Ctr	0.219246260709883	-0.4931949277298	0.931687449149565	0.95945	9.805	NF-YA1	not significant
Ctr.AVG-B10	0.217497566371608	-0.494943622068074	0.929938754811291	0.96108	9.805	NF-YA1	not significant
P50B10.AVG-P50B10	0.202100508839627	-0.464327200002208	0.868528217681463	0.96240	9.805	NF-YA1	not significant
P50B10-Ctr.AVG	-0.158244284207339	-0.870685472647021	0.554196904232343	0.99341	9.805	NF-YA1	not significant
P50B10-B10	0.0592532821642691	-0.653187906275413	0.771694470603951	0.99999	9.805	NF-YA1	not significant
P50B10-Ctr	0.0610019765025436	-0.651439211937139	0.773443164942226	0.99999	9.805	NF-YA1	not significant
Ctr-B10	-0.00174869433827451	-0.714189882777957	0.710692494101408	1.00000	9.805	NF-YA1	not significant
P50B10.AVG-Ctr.AVG	0.0438562246322884	-0.622571484209547	0.710283933474124	1.00000	9.805	NF-YA1	not significant

## Sheet: Figure 6.two-way
. Table - Nested two-way ANOVA to address AVG effect on CYCLOPS		. Table - Nested two-way ANOVA with combined values of "non-inhibited" and "AVG-treated" roots for CYCLOPS
Df Sum Sq Mean Sq F value Pr(>F)			treatment.diff	treatment.lwr	treatment.upr	treatment.p.adj
treatment 3 1.5371 0.5124 6.450 0.00372 **		Ctr-B10	0.04341583	-0.3997567	0.48658839	0.992323776
AVG/background 1 0.0178 0.0178 0.224 0.64197		P50-B10	-0.39166555	-0.8348381	0.05150701	0.094247087
treatment:AVG/back 3 0.6440 0.2147 2.702 0.07619 .		P50B10-B10	0.29408445	-0.1317020	0.71987087	0.242374773
Residuals 18 1.4299 0.0794		P50-Ctr	-0.43508138	-0.8949833	0.02482051	0.067438463
---		P50B10-Ctr	0.25066862	-0.1925039	0.69384117	0.404092963
Signif. codes: 0 '***' 0.001 '**' 0.01 '*' 0.05 '.' 0.1 ' ' 1		P50B10-P50	0.68575000	0.2425774	1.12892256	0.001895492
. Table - Nested two-way ANOVA to address AVG effects on NIN1		. Table - Nested two-way ANOVA with combined values of "non-inhibited" and "AVG-treated" roots for NIN1
Df Sum Sq Mean Sq F value Pr(>F)			treatment.diff	treatment.lwr	treatment.upr	treatment.p.adj
treatment 3 4.178 1.3926 13.555 7.23e-05 ***		Ctr-B10	-0.1879316	-0.6919227	0.3160595	7.208134e-01
AVG/background 1 1.472 1.4725 14.333 0.00135 **		P50-B10	-0.9165210	-1.4205121	-0.4125299	3.664733e-04
treatment:AVG/back 3 0.735 0.2451 2.386 0.10296		P50B10-B10	0.1429603	-0.3412586	0.6271793	8.374448e-01
Residuals 18 1.849 0.1027		P50-Ctr	-0.7285894	-1.2516057	-0.2055732	4.867612e-03
---		P50B10-Ctr	0.3308920	-0.1730991	0.8348831	2.812142e-01
Signif. codes: 0 '***' 0.001 '**' 0.01 '*' 0.05 '.' 0.1 ' ' 1		P50B10-P50	1.0594814	0.5554903	1.5634725	6.921289e-05
. Table - Nested two-way ANOVA to address AVG effects on ARR9		. Table - Nested two-way ANOVA with combined values of "non-inhibited" and "AVG-treated" roots for ARR9
Df Sum Sq Mean Sq F value Pr(>F)			treatment.diff	treatment.lwr	treatment.upr	treatment.p.adj
treatment 3 1.226 0.4087 3.494 0.03713 *		Ctr-B10	0.5878664	0.05012723	1.12560560	0.02934675
AVG/background 1 1.203 1.2027 10.284 0.00489 **		P50-B10	0.2785398	-0.25919934	0.81627903	0.47830721
treatment:AVG/back 3 0.588 0.1960 1.676 0.20771		P50B10-B10	0.1274298	-0.38921334	0.64407286	0.89685253
Residuals 18 2.105 0.1170		P50-Ctr	-0.3093266	-0.86736489	0.24871176	0.42119037
---		P50B10-Ctr	-0.4604367	-0.99817584	0.07730253	0.10884031
Signif. codes: 0 '***' 0.001 '**' 0.01 '*' 0.05 '.' 0.1 ' ' 1		P50B10-P50	-0.1511101	-0.68884927	0.38662910	0.85613018
. Table - Nested two-way ANOVA to address AVG effects on SAUR1		. Table - Nested two-way ANOVA with combined values of "non-inhibited" and "AVG-treated" roots for SAUR1
Df Sum Sq Mean Sq F value Pr(>F)			treatment.diff	treatment.lwr	treatment.upr	treatment.p.adj
treatment 3 7.226 2.409 15.509 3.12e-05 ***		Ctr-B10	-0.2130244	-0.8327018	0.40665310	0.7669965581
AVG/background 1 6.910 6.910 44.490 2.94e-06 ***		P50-B10	-1.4110945	-2.0307720	-0.79141706	0.0000256756
treatment:AVG/back 3 0.353 0.118 0.757 0.533		P50B10-B10	-0.5434294	-1.1387962	0.05193746	0.0807676449
Residuals 18 2.796 0.155		P50-Ctr	-1.1980702	-1.8411399	-0.55500047	0.0002809141
---		P50B10-Ctr	-0.3304050	-0.9500825	0.28927244	0.4540187697
Signif. codes: 0 '***' 0.001 '**' 0.01 '*' 0.05 '.' 0.1 ' ' 1		P50B10-P50	0.8676651	0.2479877	1.48734260	0.0046602136
. Table - Nested two-way ANOVA to address AVG effects on NF-YA1		. Table - Nested two-way ANOVA with combined values of "non-inhibited" and "AVG-treated" roots for NF-YA1
Df Sum Sq Mean Sq F value Pr(>F)			treatment.diff	treatment.lwr	treatment.upr	treatment.p.adj
treatment 3 3.581 1.1936 18.244 1.08e-05 ***		Ctr-B10	-0.16753265	-0.5697281	0.2346628	6.482537e-01
AVG/background 1 0.785 0.7847 11.993 0.00277 **		P50-B10	-0.95479154	-1.3569870	-0.5525961	1.502962e-05
treatment:AVG/back 3 0.125 0.0417 0.637 0.60071		P50B10-B10	-0.10066780	-0.4870847	0.2857491	8.812039e-01
Residuals 18 1.178 0.0654		P50-Ctr	-0.78725889	-1.2046368	-0.3698810	2.447792e-04
---		P50B10-Ctr	0.06686485	-0.3353306	0.4690603	9.647303e-01
Signif. codes: 0 '***' 0.001 '**' 0.01 '*' 0.05 '.' 0.1 ' ' 1		P50B10-P50	0.85412375	0.4519283	1.2563192	6.118462e-05

## Sheet: Figure 6-pairwise.t.test
. Table - Welch's pairwise t-test with Holm's correction for CYCLOPS in roots treated with 100 nM of PBZ.
B10 Ctr P50
Ctr 1.00 - -
P50 0.32 0.22 -
P50B10 1.00 1.00 0.99
. Table - Welch's pairwise t-test with Holm's correction for NIN1 in roots treated with 100 nM of PBZ.
B10 Ctr P50
Ctr 1.00 - -
P50 0.97 0.31 -
P50B10 1.00 0.97 1.00
. Table - Welch's pairwise t-test with Holm's correction for ARR9 in roots treated with 100 nM of PBZ.
B10 Ctr P50
Ctr 0.97 - -
P50 1.00 1.00 -
P50B10 1.00 1.00 1.00
. Table - Welch's pairwise t-test with Holm's correction for SAUR1 in roots treated with 100 nM of PBZ.
B10 Ctr P50
Ctr 0.942 - -
P50 0.083 0.250 -
P50B10 0.120 0.300 0.300
. Table - Welch's pairwise t-test with Holm's correction for NF-YA1 in roots treated with 100 nM of PBZ.
B10 Ctr P50
Ctr 1 - -
P50 1 1 -
P50B10 1 1 1

## Sheet: Sup.Figure-S1
Table - Welch's pairwise t-test with Holm's correction for DgGH3.1 and SAUR1
GH3.1	p.adjust.method	p.value.Control	p.value.N10	p.value.N100	p.value.N50	p.value.N500	p.value.P10	p.value.P25
N10	holm	0.0908693389532768	NA	NA	NA	NA	NA	NA
N100	holm	0.00214732609093526	0.0241903357178406	NA	NA	NA	NA	NA
N50	holm	0.122221109413538	0.378403686900329	1	NA	NA	NA	NA
N500	holm	0.00135344988680707	0.0156183096676304	1	1	NA	NA	NA
P10	holm	1	0.28373792268744	0.00322488863912907	0.107888857966244	0.0018711174360136	NA	NA
P25	holm	1	0.520503825601457	0.0209801107313703	0.107888857966244	0.0101332317434119	1	NA
P5	holm	1	0.594668738459493	0.0593367517751821	0.093260910420653	0.0335948328141447	1	1
SAUR1	p.adjust.method	p.value.Control	p.value.N10	p.value.N100	p.value.N50	p.value.N500	p.value.P10	p.value.P25
N10	holm	1	NA	NA	NA	NA	NA	NA
N100	holm	1	1	NA	NA	NA	NA	NA
N50	holm	1	1	1	NA	NA	NA	NA
N500	holm	1	1	1	1	NA	NA	NA
P10	holm	1	1	1	1	1	NA	NA
P25	holm	1	1	1	1	1	1	NA
P5	holm	1	1	1	1	1	1	1

## Sheet: Sup.Figure-S4
Table - Welch's pairwise t-test with Holm's correction for DgCYCLOPS, DgNIN1, and DgSAUR1 at 2h, 8h, and 24h.
. CYCLOPS (2h)	p.adjust.method	p.value.EtOH_2h	p.value.paa_10nM_2h
paa_10nM_2h	holm	0.986331691824204	NA
paa_50nM_2h	holm	0.385356626999994	0.137618279653812
. CYCLOPS (8h)	p.adjust.method	p.value.EtOH_8h	p.value.paa_10nM_8h
paa_10nM_8h	holm	0.277713412726745	NA
paa_50nM_8h	holm	0.0611116907573474	0.098629163849372
. CYCLOPS (24h)	p.adjust.method	p.value.EtOH_24h	p.value.paa_10nM_24h
paa_10nM_24h	holm	0.107019465879252	NA
paa_50nM_24h	holm	0.0127386164670076	0.026319524961547
. NIN1 (2h)	p.adjust.method	p.value.EtOH_2h	p.value.paa_10nM_2h
paa_10nM_2h	holm	0.528962644509032	NA
paa_50nM_2h	holm	0.592583916639429	0.562328421967236
. NIN1 (8h)	p.adjust.method	p.value.EtOH_8h	p.value.paa_10nM_8h
paa_10nM_8h	holm	0.614771490243424	NA
paa_50nM_8h	holm	0.278923483295708	0.3413628539518524
. NIN1 (24h)	p.adjust.method	p.value.EtOH_24h	p.value.paa_10nM_24h
paa_10nM_24h	holm	0.106803369520222	NA
paa_50nM_24h	holm	0.006752442971197	0.0129830513925665
. SAUR1 (2h)	p.adjust.method	p.value.EtOH_2h	p.value.paa_10nM_2h
paa_10nM_2h	holm	0.94811764305692	NA
paa_50nM_2h	holm	0.55122844559944	0.2355582948406466
. SAUR1 (8h)	p.adjust.method	p.value.EtOH_8h	p.value.paa_10nM_8h
paa_10nM_8h	holm	0.059571731064043	NA
paa_50nM_8h	holm	0.032102431236898	0.05957173106404342
. SAUR1 (24h)	p.adjust.method	p.value.EtOH_24h	p.value.paa_10nM_24h
paa_10nM_24h	holm	0.00351843958539904	NA
paa_50nM_24h	holm	0.00265772005753902	0.00313287184737055
